# Supplementary material for: Effect of Pulsed Electric Field on the Electrodialysis Performance of Phosphate-Containing Solutions
Source: Membranes (Basel). 2022 Nov 5;12(11):1107. doi: 10.3390/membranes12111107 (PMC9693851; doi:10.3390/membranes12111107)
Supplement: Supplementary file 1 [file membranes-12-01107-s001.zip]

Archive with 1 entries (1 files):
- membranes-2005217-supplementary.pdf
